# Supplementary material for: Extracellular Nicotinamide Phosphoribosyltransferase Is a Therapeutic Target in Experimental Necrotizing Enterocolitis
Source: Biomedicines. 2024 Apr 28;12(5):970. doi: 10.3390/biomedicines12050970 (PMC11118767; doi:10.3390/biomedicines12050970)
Supplement: Supplementary file 1 [file biomedicines-12-00970-s001.zip]

Archive with 1 entries (1 files):
- biomedicines-2901977-supplementary.pdf
